# Supplementary material for: Predicting the Progression from Asymptomatic to Symptomatic Multiple Myeloma and Stage Classification Using Gene Expression Data
Source: Cancers (Basel). 2025 Jan 20;17(2):332. doi: 10.3390/cancers17020332 (PMC11764453; doi:10.3390/cancers17020332)
Supplement: Supplementary file 1 [file cancers-17-00332-s001.zip]

Archive with 1 entries (1 files):
- cancers-3378946-supplementary.pdf
